# Supplementary material for: Identification of protein complexes and functional modules in E. coli PPI networks
Source: BMC Microbiol. 2020 Aug 6;20:243. doi: 10.1186/s12866-020-01904-6 (PMC7409450; doi:10.1186/s12866-020-01904-6)
Supplement: Supplementary file 1 — Additional file 1. S1-clustering results [file 12866_2020_1904_MOESM1_ESM.xlsx]

## Sheet: ELPA_Cong
Module_ID	Gene Symbol
M1	blc
M1	carA
M1	carB
M1	exbB
M1	ihfB
M1	infC
M1	pnp
M1	recA
M1	rfaH
M1	rlmE
M1	rnpA
M1	rplN
M1	rplP
M1	rplQ
M1	rpsC
M1	rpsD
M1	rpsF
M1	rpsG
M1	rpsI
M1	rpsJ
M1	tpiA
M1	yhbY
M2	aceE
M2	exbB
M2	groL
M2	groS
M2	hemD
M2	prs
M2	rapZ
M2	rlmN
M2	ruvC
M2	stpA
M2	tig
M2	uspG
M2	yhbW
M3	greA
M3	greB
M3	lnt
M3	marA
M3	rplB
M3	rplO
M3	rpoA
M3	rpoC
M3	ssb
M3	tsaD
M4	apt
M4	cheA
M4	cheW
M4	cheY
M4	clpS
M4	flgA
M4	flgC
M4	flgD
M4	flgE
M4	flgF
M4	flgG
M4	flgH
M4	flgI
M4	flgK
M4	flgL
M4	flgM
M4	flhB
M4	fliA
M4	fliF
M4	fliG
M4	fliH
M4	fliI
M4	fliM
M4	fliN
M4	fliS
M4	htpG
M4	lafU
M4	motA
M4	motB
M4	rlmD
M4	rpsO
M5	cheA
M5	cheB
M5	cheW
M5	flgB
M5	flhA
M5	fliC
M5	fliD
M5	fliE
M5	fliJ
M5	fliL
M5	fliP
M5	fliQ
M5	fliR
M5	fliS
M5	nudE
M5	yfhM
M6	argR
M6	atl
M6	bluF
M6	hslU
M6	hslV
M6	rplL
M6	rpoZ
M6	rpsG
M6	serB
M6	ybaB
M7	hycD
M7	hycE
M7	hycF
M7	hycG
M7	hyfA
M7	hyfC
M7	hyfG
M7	hyfH
M7	hyfI
M7	nrfG
M7	nuoA
M7	nuoB
M7	nuoC
M7	nuoF
M7	nuoH
M7	nuoI
M7	nuoJ
M7	nuoK
M7	nuoL
M7	nuoM
M7	nuoN
M8	apaH
M8	ffh
M8	hscB
M8	rplA
M8	rplJ
M8	rplK
M8	rplP
M9	mfd
M9	nusA
M9	pyrG
M9	rpoB
M9	rpsE
M9	rpsU
M9	uvrA
M10	hflC
M10	holC
M10	rlmJ
M10	rplV
M10	rpmC
M10	rpsN
M10	sbcB
M11	cspE
M11	dnaN
M11	dnaX
M11	fldA
M11	holB
M11	hpf
M11	phnP
M11	yajQ
M12	dnaE
M12	dnaQ
M12	exoX
M12	rplA
M12	rplS
M12	rpmG
M12	rpsB
M12	ssb
M12	trmD
M13	coaE
M13	hisS
M13	ppa
M13	secB
M13	surA
M13	tolQ
M13	yibN
M14	dnaK
M14	grpE
M14	hscA
M14	hscC
M14	hslU
M14	hslV
M14	htpG
M14	pdxJ
M14	pepP
M14	ybaB
M14	yegD
M15	rplN
M15	rpsE
M15	secA
M15	secD
M15	secF
M15	secG
M15	secY
M15	yajC
M15	ydiE
M15	yidC
M16	gspD
M16	gspE
M16	gspF
M16	gspG
M16	gspH
M16	gspI
M16	gspJ
M16	gspK
M16	mutT
M16	rpmB
M16	ykgM
M17	ftsL
M17	kdsC
M17	nudC
M17	phnG
M17	phnH
M17	phnI
M17	phnJ
M17	phnK
M17	phnL
M17	phnN
M17	uvrA
M17	ycaR
M18	pgk
M18	potF
M18	potG
M18	potH
M18	potI
M18	rnr
M19	afuB
M19	hypA
M19	hypB
M19	hypF
M19	rplT
M19	rpmA
M20	acpT
M20	hypC
M20	hypD
M20	hypE
M20	rpmB
M20	tpiA
M21	acpP
M21	envC
M21	ftsA
M21	ftsX
M21	recF
M21	recR
M21	rplE
M22	aceE
M22	aceF
M22	clpA
M22	clpS
M22	rarA
M22	rlmN
M22	rpsE
M22	ruvA
M22	ruvB
M22	ruvC
M22	uvrD
M22	ybeZ
M23	dnaJ
M23	hyaA
M23	hyaB
M23	hyaC
M23	hyaD
M23	hybG
M23	lptD
M23	rplW
M23	rplX
M24	rplW
M24	rpmB
M24	secE
M24	serS
M25	adk
M25	efp
M25	exbD
M25	rlmN
M25	ruvC
M25	ycgN
M26	dppA
M26	dppB
M26	dppC
M26	dppD
M26	dppF
M26	nikA
M26	oppA
M26	oppB
M26	oppD
M26	sapA
M27	atpA
M27	atpC
M27	atpD
M27	atpE
M27	atpG
M27	ppsR
M27	ribF
M27	ubiE
M28	paaB
M28	paaD
M28	paaE
M28	paaI
M29	cho
M29	nfi
M29	uvrA
M29	uvrB
M29	uvrC
M30	cysZ
M30	lolA
M30	pal
M30	rlpA
M30	tolB
M30	tolQ
M30	tolR
M31	mppA
M31	oppA
M31	oppB
M31	oppC
M31	oppD
M31	oppF
M31	ygiS
M32	basS
M32	paaA
M32	paaC
M32	rpsQ
M33	bamD
M33	bamE
M33	fur
M33	mraY
M33	nagZ
M33	surA
M34	rpmH
M34	sufB
M34	sufC
M34	sufD
M34	sufE
M35	crr
M35	dmsA
M35	dps
M35	malF
M36	bamA
M36	cpoB
M36	deoA
M36	ftsA
M36	hflK
M37	ugpA
M37	ugpB
M37	ugpC
M37	ugpE
M38	ddpD
M38	ddpF
M38	mglA
M38	mglC
M38	modC
M38	rbsA
M38	rbsB
M38	rbsC
M38	rbsD
M39	cnoX
M39	lptB
M39	lptF
M39	lptG
M39	ppnN
M40	citD
M40	citE
M40	citF
M40	citX
M40	trxA
M41	paoA
M41	paoB
M41	paoC
M41	ygfM
M41	yohJ
M42	mobA
M42	narG
M42	narH
M42	narI
M42	narJ
M42	narL
M42	nrfC
M42	rpmI
M43	ftsE
M43	rplV
M43	rpsG
M43	tufA
M44	apaH
M44	atl
M44	fabA
M44	hupA
M44	yfbR
M45	clpP
M45	clpX
M45	lpxK
M45	menH
M45	mlaA
M46	nusA
M46	nusB
M46	slt
M46	xerD
M47	bolA
M47	csrA
M47	fis
M47	hupB
M47	kdsB
M47	rmf
M48	phoU
M48	pstA
M48	pstB
M48	pstC
M48	pstS
M49	accA
M49	accB
M49	accC
M49	accD
M49	clpS
M49	mgsA
M49	skp
M50	holA
M50	rplV
M50	rpmG
M50	ybeY
M50	yfhL
M51	clpS
M51	mrdA
M51	mreC
M51	mreD
M51	smrA
M52	anmK
M52	gyrA
M52	gyrB
M52	infC
M52	parC
M52	parE
M53	grxD
M53	ibaG
M53	nuoE
M53	rpsD
M54	livF
M54	livG
M54	livH
M54	livJ
M54	livK
M54	livM
M55	atpB
M55	atpF
M55	atpH
M55	cdsA
M55	tolQ
M56	hscB
M56	lolA
M56	lolB
M56	pal
M56	sdhB
M56	sdhC
M56	sdhD
M57	hybC
M57	hybD
M57	hybO
M57	rplV
M58	recA
M58	rplD
M58	rpoD
M58	uvrC
M59	dnaB
M59	dnaX
M59	radA
M59	rplO
M60	kdpA
M60	kdpB
M60	kdpD
M60	ybfI
M61	frdA
M61	frdB
M61	sdhA
M61	trxA
M61	yciH
M61	yefM
M61	yoeB
M62	phnC
M62	phnD
M62	phnE
M62	phnE1
M63	dhaK
M63	dhaL
M63	dhaM
M64	acrA
M64	acrB
M64	acrD
M64	hlyD
M65	chbA
M65	chbB
M65	ppiC
M65	ptsO
M65	sgcA
M65	sgcB
M66	recB
M66	recC
M66	recD
M66	sfsA
M66	yggE
M67	rpiB
M67	yiaM
M67	yiaN
M67	yiaO
M67	yidJ
M68	tesA
M68	ybbA
M68	ybbP
M69	appB
M69	appC
M69	cydA
M69	cydB
M69	cydC
M69	cydD
M69	yqhD
M70	dsbC
M70	fis
M70	ftsB
M70	ftsQ
M70	ihfA
M71	sapB
M71	sapC
M71	sapD
M71	sapF
M72	ccmA
M72	ccmB
M72	ccmC
M72	ccmE
M73	mlaA
M73	mlaC
M73	mlaD
M73	mlaE
M73	mlaF
M73	trkA
M74	ddpA
M74	ddpB
M74	ddpC
M74	ddpD
M74	modC
M75	fbpC
M75	malP
M75	potA
M75	potB
M75	potC
M75	potD
M76	yhdW
M76	yhdX
M76	yhdY
M76	yhdZ
M77	gcvH
M77	gcvT
M77	minC
M77	rsmA
M78	ftsK
M78	holB
M78	mutH
M78	mutL
M78	mutS
M78	phnP
M79	narV
M79	narY
M79	narZ
M79	nrfC
M80	moaE
M80	mucA
M80	mucB
M80	umuC
M80	umuD
M81	malE
M81	malF
M81	malG
M81	malK
M81	yecC
M82	gsiB
M82	gsiC
M82	gsiD
M82	nikA
M82	sapA
M83	acpP
M83	cyoA
M83	cyoB
M83	cyoC
M83	cyoD
M84	artM
M84	artP
M84	artQ
M84	glnP
M84	glnQ
M84	yecC
M85	casC
M85	casD
M85	casE
M85	ygbF
M86	artM
M86	artP
M86	gltJ
M86	gltK
M86	gltL
M86	mdtL
M87	cysA
M87	cysP
M87	cysU
M87	cysW
M87	sbp
M88	argT
M88	hisJ
M88	hisM
M88	hisP
M88	hisQ
M89	ycjO
M89	ycjP
M89	ycjV
M90	cusA
M90	cusB
M90	mdtE
M90	mdtF
M91	btuC
M91	btuD
M91	btuF
M91	fecC
M91	fecD
M91	fecE
M91	fepC
M91	fepD
M91	fepG
M92	xdhA
M92	xdhB
M92	xdhC
M92	ygfM
M93	hinT
M93	nrdG
M93	pheS
M93	pheT
M94	bamB
M94	bamC
M94	recO
M94	recR
M94	trmA
M95	znuA
M95	znuB
M95	znuC
M96	ilvA
M96	miaB
M96	mreB
M96	rne
M97	entC
M97	pabA
M97	pabB
M97	queF
M98	thiG
M98	thiH
M98	thiS
M98	yrdA
M99	etk
M99	wza
M99	wzb
M99	wzc
M100	agaV
M100	fabH
M100	ptsG
M100	rplY
M101	ftnB
M101	nikB
M101	nikC
M101	nikD
M101	nikE
M102	mepA
M102	yejA
M102	yejB
M102	yejE
M102	yejF
M103	lpdA
M103	phoH
M103	sucA
M103	sucB
M104	thiB
M104	thiP
M104	thiQ
M104	yphE
M105	gatA
M105	gatB
M105	ibpA
M105	ulaF
M106	frwB
M106	frwC
M106	frwD
M106	yeeD
M107	ubiC
M107	yadG
M107	yadH
M107	ybgI
M108	chpB
M108	chpS
M108	rcsB
M108	yccX
M109	dinJ
M109	nsrR
M109	relB
M109	yafQ
M110	ydcT
M110	ydcU
M110	ydcV
M111	metI
M111	metN
M111	metQ
M111	tmcA
M112	yjfF
M112	ytfQ
M112	ytfR
M112	ytfT
M113	lsrA
M113	lsrB
M113	lsrC
M113	lsrD
M114	fecI
M114	ypdC
M115	fimA
M115	yfcP
M116	fdoI
M116	hybA
M117	tatA
M117	truD
M118	fhuB
M118	fhuC
M119	fhuB
M119	fhuD
M120	proV
M120	yggR
M121	proV
M121	proW
M122	lolC
M122	lolD
M123	acrE
M123	acrF
M124	hsdM
M124	hsdR
M125	leuC
M125	leuD
M126	ynjC
M126	ynjD
M127	ilvB
M127	ilvN
M128	pyrB
M128	pyrI
M129	allB
M129	pyrB
M130	ahpC
M130	ahpF
M131	xerC
M131	ypeB
M132	cysD
M132	cysN
M133	mqsA
M133	mqsR
M134	frvA
M134	ptsA
M135	xseA
M135	xseB
M136	cysE
M136	yibQ
M137	eutB
M137	eutC
M138	ttdA
M138	ttdB
M139	pntA
M139	pntB
M140	nrdA
M140	nrdB
M141	sucC
M141	sucD
M142	sucC
M142	upp
M143	cysI
M143	cysJ
M144	trpA
M144	trpB
M145	lptA
M145	lptC
M146	napB
M146	napC
M147	napA
M147	napB
M148	yehW
M148	yehX
M149	modA
M149	modB
M150	araG
M150	araH
M151	alsB
M151	alsC
M152	alsA
M152	alsC
M153	ssuB
M153	ssuC
M154	lolD
M154	lolE
M155	tauB
M155	tauC
M156	fdnG
M156	fdnH
M157	efeB
M157	efeO
M158	ccmD
M158	nrfF
M159	manY
M159	manZ
M160	agaC
M160	agaD
M161	csgF
M161	csgG
M162	fdoG
M162	fdoH
M163	atoA
M163	atoD
M164	ilvH
M164	ilvI
M165	thiL
M165	trpE
M166	trpE
M166	trpGD
M167	hslV
M167	rplC
M168	hslV
M168	lon
M169	flhC
M169	flhD
M170	hipA
M170	hipB
M171	mnmE
M171	mnmG
M172	mnmG
M172	ycfH
M173	agaD
M173	agaW
M174	relE
M174	yafN
M175	hisF
M175	hisH
M176	nrdE
M176	nrdF
M177	degP
M177	ompF
M178	yehX
M178	yehY
M179	frdC
M179	frdD
M180	tatA
M180	tatC
M181	tatB
M181	tatC
M182	modB
M182	modC
M183	xylG
M183	xylH
M184	ssuA
M184	ssuC
M185	ulaB
M185	ulaC
M186	hofN
M186	rpoE
M187	tatE
M187	yqfB
M188	gmhB
M188	manX
M189	cysI
M189	glpK
M190	lptA
M190	lptE
M191	dnaG
M191	yebC
M192	dsbE
M192	tatB
M193	ccmF
M193	dsbE
M194	ynjB
M194	ynjD
M195	ilvN
M195	pyrC
M196	cysC
M196	cysN
M197	holD
M197	yheV
M198	cmtB
M198	ptsH
M199	cmtB
M199	mtgA
M200	phoA
M200	torZ
M201	msrA
M201	nirD
M202	pabC
M202	ytfK
M203	rpoE
M203	rseA

## Sheet: ELPA_Hu
Module_ID	Gene Symbol
M1	aceE
M1	aceF
M1	cyoD
M1	dnaT
M1	fdnG
M1	hsdM
M1	hsdR
M1	hsdS
M1	hypA
M1	pabC
M1	ppk
M1	recB
M1	recC
M1	recD
M1	recO
M1	rpiB
M1	tatA
M1	tatB
M1	tatC
M1	uvrA
M1	uvrB
M1	uvrD
M1	ybhF
M1	ybhR
M1	ybhS
M1	yheN
M1	znuA
M1	znuB
M1	znuC
M1	aldB
M1	alkA
M1	cspB
M1	dcm
M1	dnaC
M1	folC
M1	gidB
M1	gloA
M1	hrpA
M1	hycI
M1	hypF
M1	iclR
M1	intA
M1	intS
M1	ligA
M1	lpxC
M1	mfd
M1	nadC
M1	nth
M1	pbpG
M1	pinR
M1	ppx
M1	recQ
M1	rep
M1	rimJ
M1	selB
M1	topB
M1	yadB
M1	yafM
M1	ybbK
M1	ybfF
M1	ybhK
M1	ycbB
M1	yccK
M1	ycgF
M1	yciU
M1	ydaM
M1	yeaO
M1	yebV
M1	yfaY
M1	ygiF
M1	ygiT
M1	yhbU
M1	yhcO
M1	yhhX
M1	yhiN
M1	yibL
M1	yjeF
M1	yjgD
M1	yjhP
M1	yjiE
M1	yncE
M1	ynfB
M1	yoaA
M1	ypdD
M1	yraN
M1	acpP
M1	alr
M1	argA
M1	aroP
M1	coaD
M1	corA
M1	dam
M1	gloB
M1	gor
M1	gppA
M1	lpdA
M1	lysS
M1	nfi
M1	nfo
M1	nlpI
M1	ogt
M1	pdhR
M1	pdxJ
M1	pepA
M1	ppiD
M1	ptr
M1	renD
M1	rimI
M1	rluC
M1	sirA
M1	tgt
M1	treA
M1	ubiD
M1	udhA
M1	wcaE
M1	yafV
M1	ybbF
M1	ybdF
M1	ybdR
M1	ybeZ
M1	ybiW
M1	ycaK
M1	yccJ
M1	ycdY
M1	ycfX
M1	yciT
M1	yciW
M1	ydhX
M1	ydiA
M1	ydiI
M1	ydjI
M1	ydjL
M1	yebR
M1	yedP
M1	yeeZ
M1	yejK
M1	yffL
M1	yffS
M1	yfgC
M1	yfgK
M1	ygdP
M1	ygfK
M1	ygfT
M1	ygfU
M1	ygjD
M1	yhdA
M1	yhdG
M1	yheT
M1	yhhJ
M1	yhhW
M1	yidH
M1	yihQ
M1	yjhT
M1	yjiM
M1	yjjX
M1	ykgC
M1	ynjB
M1	yodD
M1	yohI
M1	ypfH
M1	yqhD
M1	yqjI
M1	zraS
M2	bolA
M2	clpA
M2	clpP
M2	clpX
M2	dhaM
M2	dnaJ
M2	dnaK
M2	eno
M2	fdhF
M2	fdnH
M2	ftsE
M2	ftsX
M2	gatY
M2	gatZ
M2	gltB
M2	gltD
M2	grpE
M2	gyrA
M2	gyrB
M2	hslU
M2	hslV
M2	hyaA
M2	hyaB
M2	hybC
M2	hybO
M2	hypB
M2	hypC
M2	hypD
M2	malK
M2	malT
M2	metN
M2	mreB
M2	mreC
M2	mreD
M2	mukB
M2	nrdA
M2	nrdB
M2	nrdE
M2	nrdF
M2	parC
M2	parE
M2	pheT
M2	pstA
M2	pstB
M2	pstC
M2	pstS
M2	ruvB
M2	secA
M2	secG
M2	xerC
M2	xerD
M2	add
M2	aes
M2	aidB
M2	aspA
M2	cbpA
M2	citB
M2	clpB
M2	clpS
M2	fabF
M2	fbaA
M2	fdhD
M2	fdhE
M2	ftsZ
M2	gadB
M2	gloA
M2	glyQ
M2	glyS
M2	helD
M2	hscC
M2	hybG
M2	hypE
M2	iscU
M2	katE
M2	lexA
M2	lon
M2	lpxD
M2	malY
M2	metE
M2	metK
M2	murB
M2	murC
M2	murG
M2	mutT
M2	nadE
M2	ompC
M2	pgk
M2	pta
M2	purC
M2	qor
M2	recJ
M2	rfaD
M2	ribD
M2	rpe
M2	rpsB
M2	sbmC
M2	seqA
M2	serC
M2	slyD
M2	sspB
M2	sufI
M2	tnaA
M2	tpiA
M2	trxA
M2	yceA
M2	ydhD
M2	ydhR
M2	yfaY
M2	yfcL
M2	yfeA
M2	yfgB
M2	yggH
M2	yieN
M2	yjcQ
M2	yjjU
M2	aat
M2	ampG
M2	bisC
M2	dapB
M2	dapF
M2	dxs
M2	fabA
M2	fbaB
M2	ffh
M2	fldA
M2	ftsY
M2	fusA
M2	gadA
M2	gltF
M2	groEL
M2	hflB
M2	himA
M2	hscA
M2	hyaE
M2	hybD
M2	ibpA
M2	ibpB
M2	infB
M2	infC
M2	iscS
M2	lolB
M2	minD
M2	mioC
M2	mogA
M2	mrdB
M2	ndk
M2	panC
M2	pepD
M2	pgi
M2	phoB
M2	phoR
M2	phoU
M2	plsC
M2	prfC
M2	prpD
M2	ptsP
M2	pyrG
M2	rho
M2	rph
M2	rpmC
M2	rpmG
M2	rrmJ
M2	sixA
M2	smpB
M2	sohB
M2	spoT
M2	trxC
M2	tuf
M2	tyrS
M2	ubiG
M2	xni
M2	yacA
M2	yacG
M2	ybaS
M2	ybaX
M2	ybdQ
M2	ybgI
M2	ybiB
M2	ybiC
M2	yccD
M2	ydfG
M2	ydiH
M2	ydjL
M2	yeeN
M2	yegV
M2	yeiG
M2	yeiT
M2	yejL
M2	yfbR
M2	yfcD
M2	yfeU
M2	yfeX
M2	ygaD
M2	ygaG
M2	ygaM
M2	yghA
M2	yhbW
M2	yhdH
M2	yidA
M2	yihI
M2	yjcC
M2	yjdC
M2	yjfQ
M2	yjgF
M2	yjgK
M2	yjiA
M2	yjjK
M2	yleA
M2	yncB
M2	yoaB
M2	yodC
M2	yqhD
M2	yqjD
M2	yrdA
M3	btuB
M3	ccmB
M3	rplL
M3	helD
M3	hrpB
M3	htpG
M3	ispH
M3	kdsB
M3	murI
M3	prfB
M3	prsA
M3	trmA
M3	yadB
M3	ybaK
M3	ybjX
M3	ydcP
M3	glmM
M3	hscB
M3	ispA
M3	kdsA
M3	lolA
M3	lpxA
M3	mraW
M3	murA
M3	pth
M3	pyrH
M3	rplN
M3	tmk
M3	ybaX
M3	ygjD
M3	yjeE
M3	yjeQ
M3	yjiN
M4	ahpC
M4	ahpF
M4	aphA
M4	dnaB
M4	dnaG
M4	fecI
M4	fecR
M4	hupA
M4	hupB
M4	pnp
M4	priB
M4	rcsA
M4	rcsB
M4	rhlB
M4	rne
M4	rplJ
M4	rpoA
M4	rpoB
M4	rpoC
M4	rpoD
M4	rpoH
M4	rpoN
M4	rpoS
M4	rpsJ
M4	secE
M4	secG
M4	umuC
M4	umuD
M4	uvrC
M4	yadG
M4	ada
M4	aspS
M4	bglG
M4	cca
M4	cedA
M4	crp
M4	cspD
M4	dnaA
M4	fhlA
M4	fis
M4	ftn
M4	hepA
M4	hns
M4	hslR
M4	malP
M4	melR
M4	nei
M4	nusA
M4	nusG
M4	polA
M4	pspF
M4	pssA
M4	recA
M4	rhaR
M4	rhaS
M4	rnr
M4	rplA
M4	rplB
M4	rplF
M4	rplO
M4	rplR
M4	rpsD
M4	rpsF
M4	rpsG
M4	rpsH
M4	rpsI
M4	rpsS
M4	rsd
M4	rsuA
M4	seqA
M4	soxS
M4	srmB
M4	topA
M4	tus
M4	tyrB
M4	ycbY
M4	ygcP
M4	ygdH
M4	yifE
M4	cspA
M4	cspC
M4	cspE
M4	cysB
M4	dacA
M4	dbpA
M4	deaD
M4	dsbG
M4	ffh
M4	fnr
M4	galR
M4	gapA
M4	glnB
M4	greA
M4	greB
M4	hemE
M4	hfq
M4	himA
M4	himD
M4	htrC
M4	infA
M4	iscR
M4	ispF
M4	kdgR
M4	lepA
M4	malQ
M4	nlpD
M4	pcnB
M4	pgsA
M4	pioO
M4	prfC
M4	prlA
M4	ptsN
M4	purD
M4	rcsC
M4	rdgC
M4	rimI
M4	rng
M4	rplC
M4	rplD
M4	rplE
M4	rplI
M4	rplK
M4	rplM
M4	rplP
M4	rplQ
M4	rplS
M4	rplT
M4	rplU
M4	rplV
M4	rplW
M4	rplX
M4	rpmB
M4	rpoZ
M4	rpsA
M4	rpsC
M4	rpsE
M4	rpsK
M4	rpsL
M4	rpsM
M4	rpsN
M4	rpsO
M4	rpsP
M4	rpsQ
M4	rpsR
M4	rpsT
M4	rpsU
M4	surE
M4	usg
M4	ushA
M4	uvrY
M4	yacL
M4	ybaZ
M4	ybcJ
M4	yccW
M4	yciL
M4	yecF
M4	yeeX
M4	yfbU
M4	yfdH
M4	yfiF
M4	ygaA
M4	yhbY
M4	yjgA
M4	yojN
M5	dnaN
M5	recF
M5	rlpB
M5	xseB
M5	yidC
M5	dps
M5	hda
M5	rlpA
M5	trmE
M5	trxA
M5	yajQ
M5	ybbN
M5	ydhR
M5	yhbH
M5	zwf
M5	cyaY
M5	fabI
M5	gldA
M5	msyB
M5	murA
M5	ndk
M5	rnpA
M5	rpmH
M5	wrbA
M5	ybaS
M5	yccJ
M5	ycfF
M5	yeaG
M5	yghA
M5	yieF
M5	yjdC
M5	yjdJ
M5	yjgF
M5	yoaB
M5	ypeA
M6	relB
M6	relE
M7	dnaE
M7	dnaQ
M7	dnaX
M7	holA
M7	holB
M7	holC
M7	holD
M7	holE
M7	nusB
M7	frr
M7	lpxB
M7	ssb
M7	yoaA
M7	pepA
M7	rnhB
M7	trmD
M7	valS
M7	ybeY
M8	dhaM
M8	flgB
M8	flgC
M8	flgE
M8	flgF
M8	flgG
M8	flgH
M8	flgI
M8	flgK
M8	flgL
M8	flhA
M8	flhB
M8	flhC
M8	flhD
M8	fliA
M8	fliC
M8	fliD
M8	fliE
M8	fliF
M8	fliG
M8	fliH
M8	fliI
M8	fliJ
M8	fliL
M8	fliM
M8	fliN
M8	fliO
M8	fliP
M8	fliQ
M8	fliR
M8	flgD
M8	flgJ
M8	flgN
M8	flhE
M8	fliS
M8	fliT
M8	fliZ
M8	maeB
M8	fhiA
M8	flgA
M8	fliK
M9	dppA
M9	dppB
M9	dppC
M9	dppD
M9	dppF
M9	mppA
M9	nikA
M9	nikB
M9	nikC
M9	nikD
M9	nikE
M9	oppA
M9	oppB
M9	oppC
M9	oppD
M9	oppF
M9	phnK
M9	phnL
M9	sapA
M9	sapB
M9	sapC
M9	sapD
M9	sapF
M9	yejB
M9	yejE
M9	yejF
M9	yddO
M9	yddP
M9	yddQ
M9	yddR
M9	yddS
M9	ygiS
M9	yliA
M9	yliB
M9	yliC
M9	yliD
M10	entD
M10	exbB
M10	exbD
M10	fecA
M10	fecB
M10	fecR
M10	fepA
M10	pal
M10	ruvC
M10	tolQ
M10	tonB
M10	htpG
M10	ompA
M10	ybgC
M10	adhE
M10	lepB
M10	pflB
M10	pykF
M11	narG
M11	narH
M11	narI
M11	narV
M11	narY
M11	narZ
M11	mobA
M11	mobB
M11	moeA
M11	narJ
M11	narL
M11	narW
M11	pepN
M11	narK
M11	narX
M11	ycbZ
M12	atpA
M12	atpB
M12	atpC
M12	atpD
M12	atpE
M12	atpF
M12	atpG
M12	atpH
M12	macA
M12	cirA
M12	glmS
M12	tyrR
M12	asnA
M12	atpI
M12	fimB
M12	rnhA
M13	ftsB
M13	ftsL
M13	ftsQ
M13	ftsA
M13	ftsI
M13	ftsK
M13	ftsN
M13	ftsW
M13	murE
M13	murF
M13	mraY
M13	murD
M13	yabB
M13	ycgG
M14	priA
M14	recR
M14	ruvA
M14	xseA
M14	guaA
M14	recG
M14	guaB
M14	recN
M14	sms
M14	ybaB
M15	mcrB
M15	mcrC
M15	ompF
M15	tolA
M15	tolB
M15	tolR
M15	ybgF
M15	lpp
M15	phoE
M15	asnS
M15	aspC
M15	ybeX
M15	yebC
M16	dinJ
M16	hflC
M16	hflK
M16	mutH
M16	mutL
M16	mutS
M16	hflX
M16	vsr
M16	amiB
M16	miaA
M16	thyA
M17	alsA
M17	alsC
M17	rbsA
M17	rbsB
M17	rbsC
M17	yjfF
M17	yphD
M17	ytfQ
M17	ytfT
M17	alsB
M17	rbsR
M17	rbsD
M17	rbsK
M17	ydeY
M17	ygfB
M18	sdhA
M18	sdhB
M18	sdhC
M18	sdhD
M18	sucA
M18	sucB
M18	sucC
M18	sucD
M18	gltA
M18	lipA
M18	mdh
M18	tyrS
M18	yedO
M19	argT
M19	artI
M19	artJ
M19	artM
M19	artP
M19	artQ
M19	glnH
M19	glnP
M19	glnQ
M19	gltI
M19	gltJ
M19	gltK
M19	gltL
M19	hisJ
M19	hisM
M19	hisP
M19	hisQ
M19	phnC
M19	yhdX
M19	yhdY
M19	yhdZ
M19	fliY
M19	ubiX
M19	yecC
M19	yecS
M20	cheA
M20	cheW
M20	motA
M20	motB
M20	tap
M20	tar
M20	trg
M20	tsr
M20	cheB
M20	cheR
M20	cheY
M20	cheZ
M20	aer
M20	mbhA
M21	hycE
M21	hycF
M21	hycG
M21	hyfB
M21	hyfD
M21	hyfF
M21	hyfG
M21	hyfI
M21	nuoB
M21	nuoC
M21	nuoE
M21	nuoF
M21	nuoG
M21	nuoH
M21	nuoI
M21	nuoL
M21	nuoM
M21	nuoN
M22	mukE
M22	mukF
M22	smtA
M23	accA
M23	accB
M23	accC
M23	fabZ
M23	yaeL
M24	cysA
M24	cysU
M24	cysW
M24	potG
M24	sbp
M24	yehX
M24	ynjD
M24	cysM
M24	cysP
M24	ybbL
M24	yabJ
M24	yfhJ
M25	accD
M25	folC
M25	truA
M25	cvpA
M25	dedA
M25	dedD
M25	ppiC
M25	purF
M26	cyoD
M26	dmsA
M26	dmsB
M26	dmsC
M26	torA
M26	ynfE
M26	ynfF
M26	ynfG
M26	ynfH
M26	torD
M26	ynfI
M27	ilvB
M27	ilvI
M27	ilvN
M27	ilvD
M27	poxB
M27	uhpA
M27	edd
M27	gcl
M27	ilvA
M27	yagF
M27	yjhG
M28	malE
M28	malF
M28	malG
M28	lamB
M28	malM
M28	xylE
M29	proA
M29	proB
M29	pepT
M29	ddl
M29	gpt
M29	pepD
M29	thrC
M30	sufB
M30	sufC
M30	sufD
M30	sufS
M30	sufA
M30	sufE
M31	pabA
M31	pabB
M31	trpA
M31	trpB
M31	trpD
M31	trpE
M31	asnB
M31	fic
M31	argC
M31	entC
M31	menF
M31	trpC
M31	trpL
M32	crr
M32	cysK
M32	glpK
M32	lacY
M32	ptsH
M32	cysZ
M32	ptsA
M32	ptsI
M32	yafA
M33	fadA
M33	fadB
M33	paaF
M33	paaG
M33	yfcX
M33	caiA
M33	fadE
M33	fruR
M33	paaH
M33	ydiO
M34	ugpA
M34	ugpB
M34	ugpC
M34	ugpE
M34	ycjO
M34	ycjP
M35	agaB
M35	agaC
M35	agaD
M35	agaV
M35	agaW
M35	manX
M35	manY
M35	manZ
M35	agaA
M36	pheS
M36	erfK
M36	thrS
M36	argS
M36	pheM
M37	hipA
M37	hipB
M37	mltD
M37	nanE
M37	rplN
M37	tehB
M38	hisF
M38	hisH
M38	hisD
M38	hisA
M38	hisB
M38	hisC
M38	hisG
M38	hisI
M39	acrA
M39	acrB
M39	acrD
M39	acrE
M39	acrF
M39	cusA
M39	emrA
M39	emrB
M39	tolC
M39	yegM
M39	yhiU
M40	ccmA
M40	ccmC
M40	ccmE
M40	ccmF
M40	ccmG
M40	ccmH
M40	nrfE
M41	appB
M41	appC
M41	cydA
M41	cydB
M41	cydC
M41	cydD
M41	trxB
M41	appA
M42	cysD
M42	cysI
M42	cysJ
M42	cysN
M42	cysH
M42	ycbX
M42	cysC
M42	cysG
M43	fecC
M43	fecD
M43	fepB
M43	fepC
M43	fepD
M43	fepG
M43	ybdA
M44	ilvH
M44	leuC
M44	leuD
M44	leuA
M44	leuB
M44	yeaU
M44	icdA
M44	ilvC
M44	ybhJ
M45	livF
M45	livG
M45	livH
M45	livJ
M45	livK
M45	livM
M45	yhbG
M46	mglA
M46	mglB
M46	mglC
M46	galS
M47	modA
M47	modB
M47	modC
M47	moaC
M47	modE
M48	napB
M48	napC
M48	napG
M48	napH
M48	torA
M48	torC
M48	torY
M48	torZ
M48	napD
M48	torD
M48	torS
M48	bisC
M48	napA
M48	napF
M49	phnG
M49	phnH
M49	phnI
M49	phnJ
M49	hemY
M49	phnM
M50	potA
M50	potB
M50	potC
M50	potD
M50	potF
M50	potH
M50	potI
M50	ydcU
M51	malX
M51	ptsG
M51	mlc
M51	nagE
M52	carA
M52	carB
M52	pyrB
M52	pyrI
M52	argF
M52	argG
M52	yibO
M53	entB
M53	entD
M53	entE
M53	entF
M53	fepA
M53	entA
M53	entC
M53	fes
M54	fhuA
M54	fhuB
M54	fhuC
M54	fhuD
M54	fhuE
M55	moaD
M55	moaE
M55	moaA
M55	mobB
M55	moeB
M55	moaB
M55	moaC
M56	cysE
M56	secB
M56	cysS
M56	gpsA
M56	ppa
M57	thiG
M57	thiH
M57	thiF
M57	hemE
M57	thiC
M57	thiE
M58	xdhA
M58	xdhB
M58	xdhC
M58	xdhD
M58	ygfM
M58	yagT
M58	yagR
M59	fruA
M59	fruB
M59	frvB
M59	frwB
M59	frwC
M59	fruK
M59	mtlA
M59	pfkB
M60	frdA
M60	frdB
M60	frdC
M60	frdD
M60	ampC
M60	ydcZ
M61	gatA
M61	gatB
M61	gatC
M61	gatD
M62	glpA
M62	glpB
M62	glpD
M62	glpR
M62	glpT
M63	gspD
M63	gspE
M63	gspF
M63	yggR
M63	hofB
M64	imp
M64	apaH
M64	pdxA
M64	surA
M65	kdpA
M65	kdpB
M65	kdpC
M65	kdpD
M65	kdpE
M66	metI
M66	metN
M66	metQ
M66	nlpA
M67	rfbC
M67	rfbD
M67	rfbB
M67	gmd
M67	rfbA
M68	rpoE
M68	rseA
M68	nadB
M68	rseB
M69	secD
M69	secF
M69	yajC
M69	queA
M70	dhaM
M70	ssuA
M70	ssuB
M70	ssuC
M70	ssuD
M70	ssuE
M71	nirB
M71	nirD
M71	cysG
M71	nirC
M72	citD
M72	citE
M72	citF
M72	citC
M73	cyoA
M73	cyoB
M73	cyoC
M73	cyoE
M74	dhaK
M74	dhaL
M74	dhaR
M74	guaC
M75	ebgA
M75	ebgC
M75	ebgR
M75	lacZ
M76	fdoG
M76	fdoH
M76	fdoI
M77	fimA
M77	fimC
M77	fimE
M77	fimI
M78	glpB
M78	glpC
M78	yjgD
M78	yibA
M79	macA
M79	macB
M79	ycfU
M79	ycfW
M80	proV
M80	proW
M80	proX
M80	yrbF
M81	tauA
M81	tauB
M81	tauC
M81	ybiC
M82	cmtA
M82	cmtB
M82	sgcA
M82	ulaA
M82	ptxA
M83	btuC
M83	btuD
M83	btuE
M84	fimF
M84	fimG
M84	fimD
M84	fimH
M85	gcvH
M85	gcvP
M85	gcvT
M86	xylF
M86	xylG
M86	xylH
M87	abgB
M87	abgA
M88	araG
M88	araF
M89	atoD
M89	atoA
M90	chpA
M90	chpR
M91	chpS
M91	chpB
M92	csgF
M92	csgE
M93	cusC
M93	ylcC
M94	eutC
M94	eutB
M95	hcaC
M95	hcaB
M96	hycB
M96	hycA
M97	ilvM
M97	ilvE
M98	nrdG
M98	nrdD
M99	nrfA
M99	nrfG
M100	phnE
M100	phnD
M101	pntB
M101	pntA
M102	sbcC
M102	sbcD
M103	srlB
M103	srlD
M104	thiP
M104	tbpA
M105	treB
M105	treR
M106	ttdA
M106	ttdB
M107	wzc
M107	wza
M108	ybbP
M108	mtlD
M109	yehW
M109	yehZ
M110	yiaN
M110	yiaO
M111	yjgP
M111	yjgQ
M112	abgT
M112	abgB
M113	atoC
M113	atoD
M114	fumA
M114	ttdA
M115	srlA
M115	srlB
M116	tesA
M116	ybbP
M117	treC
M117	treB
M118	yjaG
M118	nrfA
M119	ylcC
M119	cusB
M120	yrbA
M120	yrbK

## Sheet: MCL_Cong
Module_ID	Gene Symbol
M1	dnaX
M1	groL
M1	tolQ
M1	ddpD
M1	atpH
M1	nuoM
M1	btuF
M2	nuoA
M2	nuoI
M2	hycF
M2	nuoH
M2	nuoJ
M2	nuoK
M2	nuoN
M2	nuoC
M2	nuoL
M3	dnaB
M3	rplO
M3	radA
M4	bamA
M4	hflK
M4	deoA
M4	ftsA
M4	cpoB
M5	phnG
M5	phnH
M5	phnI
M5	phnL
M5	phnK
M5	phnJ
M5	phnN
M6	potF
M6	potG
M6	potI
M6	rnr
M6	pgk
M6	potH
M7	ugpA
M7	ugpB
M7	ugpE
M7	ugpC
M8	kdpA
M8	kdpB
M8	ybfI
M8	kdpD
M9	fecI
M9	ypdC
M10	fimA
M10	yfcP
M11	hybA
M11	fdoI
M12	rpoA
M12	rpoC
M12	tsaD
M12	greA
M12	lnt
M12	rplB
M12	marA
M12	greB
M13	fhuB
M13	fhuC
M13	fhuD
M14	phnE
M14	phnE1
M14	phnC
M14	phnD
M15	proV
M15	yggR
M15	proW
M16	rbsA
M16	rbsB
M16	rbsC
M16	rbsD
M17	lptB
M17	ppnN
M17	cnoX
M17	lptF
M17	lptG
M18	btuC
M18	btuD
M19	znuA
M19	znuC
M19	znuB
M20	citD
M20	citE
M20	trxA
M20	citX
M20	citF
M21	dhaM
M21	dhaL
M21	dhaK
M22	acrE
M22	acrF
M23	acrA
M23	hlyD
M23	acrB
M23	acrD
M24	hsdM
M24	hsdR
M25	paoA
M25	paoB
M25	yohJ
M25	paoC
M26	chbA
M26	ppiC
M26	yfhL
M26	chbB
M27	sgcA
M27	ptsO
M27	sgcB
M28	dnaJ
M28	lptD
M29	pabA
M29	pabB
M29	entC
M29	queF
M30	recF
M30	rplE
M31	secE
M31	serS
M32	yiaM
M32	yiaN
M32	rpiB
M32	yidJ
M32	yiaO
M33	mdtE
M33	mdtF
M34	leuC
M34	leuD
M35	ftsE
M35	rpsG
M35	tufA
M36	ybbA
M36	tesA
M36	ybbP
M37	pyrB
M37	pyrI
M37	allB
M38	hslU
M38	ybaB
M39	hupA
M39	apaH
M39	fabA
M39	yfbR
M39	atl
M40	ahpC
M40	ahpF
M41	clpP
M41	menH
M41	lpxK
M41	mlaA
M41	clpX
M42	yefM
M42	yciH
M42	yoeB
M43	hypA
M43	hypB
M43	hypD
M43	hypF
M43	afuB
M43	rplT
M43	rpmA
M44	rplJ
M44	hscB
M44	rplK
M44	ffh
M44	rplP
M45	xerC
M45	ypeB
M46	agaV
M46	rplY
M47	mqsA
M47	mqsR
M48	nusB
M48	xerD
M48	slt
M48	nusA
M49	holC
M49	rpmC
M49	sbcB
M49	rlmJ
M50	bolA
M50	rmf
M51	hypC
M51	tpiA
M51	hypE
M51	acpT
M52	frvA
M52	ptsA
M53	xseA
M53	xseB
M54	cysE
M54	yibQ
M55	eutB
M55	eutC
M56	ttdA
M56	ttdB
M57	pheS
M57	pheT
M58	pntA
M58	pntB
M59	nrdA
M59	nrdB
M60	sucC
M60	sucD
M60	upp
M61	cysI
M61	glpK
M61	cysJ
M62	trpA
M62	trpB
M63	dnaN
M63	cspE
M63	yajQ
M63	rplA
M63	fldA
M63	hpf
M64	secB
M64	ppa
M64	yibN
M64	coaE
M64	hisS
M65	exbD
M65	efp
M65	ycgN
M65	adk
M66	lptA
M66	lptE
M66	lptC
M67	nikB
M67	ftnB
M67	nikD
M68	oppB
M68	oppA
M68	oppD
M69	sapB
M69	sapD
M70	ccmC
M70	ccmB
M70	nrfG
M70	ccmE
M70	ccmA
M71	mlaC
M71	mlaE
M72	nikA
M72	dppB
M72	gsiC
M72	dppD
M72	dppA
M72	sapA
M73	atpA
M73	atpC
M73	ribF
M73	ubiE
M73	ppsR
M74	napB
M74	napC
M74	napA
M75	potB
M75	potC
M76	pstA
M76	pstB
M76	pstS
M76	phoU
M76	pstC
M77	yejB
M77	mepA
M77	yejA
M78	yhdW
M78	yhdX
M78	yhdY
M78	yhdZ
M79	accA
M79	accB
M79	accD
M79	mgsA
M79	skp
M79	accC
M80	paaB
M80	paaE
M80	paaI
M81	gcvH
M81	rsmA
M81	minC
M81	gcvT
M82	rpoB
M82	pyrG
M82	rpsU
M83	uvrA
M83	uvrB
M83	uvrC
M83	ycaR
M83	mfd
M83	rplD
M83	nfi
M83	cho
M84	modB
M84	modC
M84	modA
M85	araG
M85	araH
M86	alsC
M86	alsB
M86	alsA
M87	lolC
M87	lolD
M87	lolE
M88	tauB
M88	tauC
M89	fdnH
M89	fdnG
M90	dnaQ
M90	ssb
M90	trmD
M90	rplS
M91	holA
M91	rpmG
M91	ybeY
M92	efeO
M92	efeB
M93	ccmD
M93	nrfF
M94	ftsL
M94	kdsC
M94	nudC
M95	mreC
M95	mreD
M95	mrdA
M95	mutT
M95	smrA
M96	frwC
M96	yeeD
M96	frwD
M96	frwB
M97	manY
M97	manZ
M98	csgF
M98	csgG
M99	fdoH
M99	fdoG
M100	dnaK
M100	htpG
M101	mutH
M101	mutL
M101	mutS
M101	ftsK
M102	narG
M102	narH
M102	narL
M102	narJ
M102	rpmI
M102	narI
M102	mobA
M103	narV
M103	narY
M103	nrfC
M103	narZ
M104	recB
M104	recC
M104	recD
M104	sfsA
M104	yggE
M105	ruvA
M105	ruvB
M105	rarA
M105	ybeZ
M106	secD
M106	secG
M107	ftsX
M107	acpP
M107	envC
M108	atoD
M108	atoA
M109	ilvI
M109	ilvH
M110	trpE
M110	thiL
M110	trpGD
M111	cydC
M111	appB
M111	appC
M112	carB
M112	rlmE
M112	carA
M113	hslV
M113	rplC
M113	lon
M114	hupB
M114	kdsB
M114	csrA
M115	parC
M115	gyrA
M115	parE
M115	gyrB
M115	infC
M115	anmK
M116	umuC
M116	umuD
M116	mucB
M116	mucA
M116	moaE
M117	flhD
M117	flhC
M118	groS
M118	tig
M118	hemD
M118	rapZ
M118	yhbW
M118	exbB
M118	prs
M118	stpA
M118	uspG
M119	rplL
M119	argR
M119	bluF
M120	hipB
M120	hipA
M121	mnmG
M121	mnmE
M121	ycfH
M122	relB
M122	yafQ
M122	nsrR
M122	dinJ
M123	relE
M123	yafN
M124	rpsJ
M124	rpsC
M124	rplN
M124	rfaH
M124	blc
M124	rplQ
M124	rpsI
M124	rnpA
M125	nuoE
M125	grxD
M125	rpsD
M125	ibaG
M125	nuoF
M126	hisH
M126	hisF
M127	ihfB
M127	rpsF
M127	yhbY
M128	nrdF
M128	nrdE
M129	ompF
M129	degP
M130	pal
M130	tolB
M130	cysZ
M130	lolA
M130	lolB
M130	tolR
M130	rlpA
M131	livH
M131	livJ
M131	livK
M131	livF
M132	nikC
M132	nikE
M133	oppC
M133	oppF
M133	ygiS
M133	mppA
M134	ddpA
M134	ddpB
M134	ddpC
M134	ddpF
M135	dppC
M135	dppF
M136	hisP
M136	hisM
M137	malE
M137	malF
M137	malG
M137	yecC
M137	malK
M138	yehW
M138	yehX
M138	yehY
M139	yejE
M139	yejF
M140	ydcU
M140	ydcV
M140	ydcT
M141	paaA
M141	paaC
M141	basS
M141	rpsQ
M141	paaD
M142	cyoA
M142	cyoC
M143	hybC
M143	rplV
M143	hybO
M143	hybD
M144	frdC
M144	frdD
M145	yajC
M145	ydiE
M145	yidC
M146	tatA
M146	tatC
M146	truD
M146	tatB
M147	glnP
M147	glnQ
M148	thiP
M148	thiQ
M148	thiB
M148	yphE
M149	xylH
M149	xylG
M150	ssuB
M150	ssuC
M150	ssuA
M151	fliH
M151	fliN
M151	flgG
M151	flgL
M151	flgA
M151	rpsO
M151	flgF
M151	lafU
M152	ihfA
M152	ftsQ
M152	fis
M152	dsbC
M152	ftsB
M153	ulaC
M153	ulaB
M154	atpB
M154	atpF
M154	cdsA
M155	grpE
M155	pdxJ
M155	yegD
M155	hscC
M155	hscA
M155	pepP
M156	ruvC
M156	rlmN
M157	secF
M157	secY
M157	secA
M158	cheA
M158	cheW
M158	cheY
M159	gspF
M159	ykgM
M159	gspE
M160	artP
M160	artQ
M160	artM
M161	casD
M161	casE
M161	ygbF
M161	casC
M162	atpG
M162	atpE
M162	atpD
M163	gltL
M163	gltK
M163	mdtL
M163	gltJ
M164	ytfQ
M164	ytfT
M165	cysA
M165	cysW
M165	cysP
M165	cysU
M165	sbp
M166	cyoB
M166	cyoD
M167	rpoE
M167	rseA
M167	hofN
M168	sdhB
M168	sdhD
M168	rpoZ
M168	sdhC
M169	tatE
M169	yqfB
M170	aceF
M170	uvrD
M170	clpS
M170	aceE
M170	clpA
M171	flgH
M171	flgM
M171	flgI
M172	fliJ
M172	fliL
M172	cheB
M172	nudE
M173	mlaD
M173	mlaF
M173	trkA
M174	bamE
M174	surA
M174	nagZ
M174	fur
M175	gspD
M175	gspG
M175	gspI
M175	gspJ
M175	gspK
M175	rpmB
M175	gspH
M176	flgB
M176	fliG
M176	flgC
M176	fliM
M176	fliE
M176	fliP
M176	fliF
M176	fliR
M176	fliC
M176	flhB
M176	flhA
M176	rlmD
M176	fliQ
M177	fliI
M177	flgK
M177	flgD
M177	flgE
M178	hyfA
M178	hyfH
M179	hycD
M179	hyfG
M179	hyfI
M179	hyfC
M180	fliA
M180	fliD
M180	fliS
M180	yfhM
M181	motA
M181	motB
M181	apt
M182	gmhB
M182	manX
M183	fabH
M183	ptsG
M184	hflC
M184	rpsN
M185	yebC
M185	dnaG
M186	dsbE
M186	ccmF
M187	yheV
M187	holD
M188	phoA
M188	torZ
M189	msrA
M189	nirD
M190	ytfK
M190	pabC
M191	nuoB
M191	hycE
M191	hycG
M192	mraY
M192	bamD
M193	hisJ
M193	argT
M193	hisQ
M194	ycjO
M194	ycjV
M194	ycjP
M195	yjfF
M195	ytfR
M196	cusA
M196	cusB
M197	frdA
M197	sdhA
M197	frdB
M198	mglA
M198	mglC
M199	sufB
M199	sufC
M199	sufE
M199	rpmH
M199	sufD
M200	dmsA
M200	dps
M200	crr
M201	xdhA
M201	xdhB
M201	ygfM
M201	xdhC
M202	mreB
M202	ilvA
M202	rne
M202	miaB
M203	hyaB
M203	hyaC
M203	rplW
M203	hyaD
M203	rplX
M203	hybG
M203	hyaA
M204	ynjC
M204	ynjB
M204	ynjD
M205	ilvB
M205	pyrC
M205	ilvN
M206	thiG
M206	thiS
M206	yrdA
M206	thiH
M207	cysD
M207	cysC
M207	cysN
M208	wza
M208	wzb
M208	wzc
M208	etk
M209	cydA
M209	cydB
M209	yqhD
M209	cydD
M210	nrdG
M210	hinT
M211	phnP
M211	holB
M212	livG
M212	livM
M213	sapF
M213	sapC
M214	pnp
M214	rpoD
M214	rpsE
M214	recA
M215	malP
M215	fbpC
M215	potA
M215	potD
M216	gsiB
M216	gsiD
M217	lsrB
M217	lsrD
M217	lsrA
M217	lsrC
M218	fecC
M218	fecD
M218	fecE
M219	sucA
M219	phoH
M219	lpdA
M219	sucB
M220	gatB
M220	ulaF
M220	ibpA
M220	gatA
M221	exoX
M221	rpsB
M221	dnaE
M222	agaC
M222	agaW
M222	agaD
M223	metN
M223	metQ
M223	metI
M223	tmcA
M224	recO
M224	bamC
M224	trmA
M224	recR
M224	bamB
M224	serB
M225	yadH
M225	ubiC
M225	yadG
M225	ybgI
M226	chpS
M226	rcsB
M226	chpB
M226	yccX
M227	fepD
M227	fepG
M227	fepC
M228	ptsH
M228	mtgA
M228	cmtB

## Sheet: MCL_Hu
Module_ID	Gene Symbol
M1	groEL
M1	hyaA
M1	recA
M1	ruvB
M2	abgA
M2	abgB
M2	abgT
M3	accA
M3	accB
M3	accC
M3	fabZ
M3	ribD
M3	yaeL
M3	yjgA
M4	accD
M4	cvpA
M4	dedA
M4	dedD
M4	folC
M4	ppiC
M4	purF
M4	truA
M5	aceE
M5	aldB
M5	alr
M5	aroP
M5	coaD
M5	cspD
M5	dam
M5	dcm
M5	gidB
M5	hrpA
M5	hycI
M5	hypA
M5	hypD
M5	hypE
M5	hypF
M5	ligA
M5	lysS
M5	nadC
M5	nlpI
M5	nth
M5	ogt
M5	pbpG
M5	pepA
M5	ppiD
M5	renD
M5	rimJ
M5	rpiB
M5	selB
M5	sirA
M5	tatA
M5	tatB
M5	tatC
M5	topB
M5	treA
M5	wcaE
M5	yafM
M5	ybbF
M5	ybbK
M5	ybdF
M5	ybdR
M5	ybeZ
M5	ybhK
M5	ybiW
M5	ycaK
M5	ycbB
M5	ycdY
M5	ycgF
M5	yciT
M5	yciU
M5	yciW
M5	ydaM
M5	ydhX
M5	ydiA
M5	ydiI
M5	ydjI
M5	yeaO
M5	yebR
M5	yedP
M5	yeeZ
M5	yffS
M5	yfgC
M5	yfgK
M5	yfiF
M5	ygdP
M5	ygfU
M5	ygiF
M5	ygiT
M5	yhbU
M5	yhcO
M5	yhdA
M5	yheT
M5	yhhW
M5	yidH
M5	yjhP
M5	yjhT
M5	yjiM
M5	yjjX
M5	ynfB
M5	ynjB
M5	yoaA
M5	yohI
M5	ypdD
M5	ypfH
M5	yqjI
M5	yraN
M5	zraS
M6	aceF
M6	alkA
M6	gor
M6	hsdR
M6	hsdS
M6	iclR
M6	intA
M6	intS
M6	lpdA
M6	nfo
M6	pdhR
M6	pinR
M6	udhA
M6	uvrB
M6	yafV
M6	ybfF
M6	yccK
M6	ycfX
M6	yebV
M6	yejK
M6	yffL
M6	ygfT
M6	yhdG
M6	yhiN
M6	yibL
M6	yihQ
M6	yjeF
M6	yjiE
M6	ykgC
M6	yncE
M6	yodD
M7	acrA
M7	acrB
M7	acrD
M7	acrE
M7	acrF
M7	cusA
M7	tolC
M7	yegM
M7	yhiU
M8	agaB
M8	agaC
M8	agaD
M8	agaV
M8	manX
M8	manY
M8	manZ
M9	agaA
M9	agaW
M10	ahpC
M10	ahpF
M10	dsbG
M10	rpsG
M11	aphA
M11	tyrB
M11	ushA
M12	appA
M12	appB
M12	appC
M12	cydA
M12	cydB
M12	cydC
M12	cydD
M12	trxB
M13	araF
M13	araG
M14	atoA
M14	atoC
M14	atoD
M15	asnA
M15	atpA
M15	atpB
M15	atpC
M15	atpD
M15	atpE
M15	atpF
M15	atpG
M15	atpH
M15	atpI
M15	cirA
M15	glmS
M15	rnhA
M15	tyrR
M16	bisC
M16	fdhD
M16	fdhF
M16	torY
M16	torZ
M17	ampG
M17	bolA
M17	ydhD
M17	yleA
M18	btuC
M18	btuD
M18	btuE
M19	argF
M19	argG
M19	carA
M19	carB
M19	greA
M19	pyrB
M20	ccmA
M20	ccmC
M20	ccmE
M20	ccmF
M20	ccmG
M20	ccmH
M20	nrfE
M21	aer
M21	cheA
M21	cheB
M21	cheR
M21	cheW
M21	cheY
M21	cheZ
M21	flhC
M21	flhD
M21	mbhA
M21	motA
M21	motB
M21	tap
M21	tar
M21	trg
M21	tsr
M22	chpA
M22	chpR
M23	chpB
M23	chpS
M24	citC
M24	citD
M24	citE
M24	citF
M25	aat
M25	clpA
M25	clpS
M25	dxs
M25	ffh
M25	fldA
M25	nadE
M25	prsA
M25	rrmJ
M25	spoT
M26	cmtA
M26	cmtB
M27	crr
M27	cysK
M27	cysZ
M27	glpK
M27	lacY
M27	ptsA
M27	ptsH
M27	ptsI
M27	yafA
M28	csgE
M28	csgF
M29	cyoA
M29	cyoB
M29	cyoC
M29	cyoE
M30	cysE
M30	cysS
M30	gpsA
M31	cysC
M31	cysD
M31	cysH
M31	cysI
M31	cysJ
M31	cysN
M31	ycbX
M32	cysA
M32	cysM
M32	cysP
M32	cysU
M32	cysW
M32	potG
M32	sbp
M32	yabJ
M32	ybbL
M32	yehX
M32	yfhJ
M32	ynjD
M33	dhaK
M33	dhaL
M33	dhaR
M33	guaC
M34	dhaM
M34	maeB
M34	ssuE
M35	cyoD
M35	dmsA
M35	dmsB
M35	dmsC
M35	ynfE
M35	ynfF
M35	ynfG
M35	ynfH
M36	dnaB
M36	tus
M37	dnaC
M37	dnaT
M38	dnaE
M38	dnaQ
M38	dnaX
M38	frr
M38	holA
M38	lpxB
M38	nusB
M38	rnhB
M38	trmD
M38	ybeY
M39	cca
M39	dnaG
M39	ygdH
M40	add
M40	dnaJ
M40	fusA
M40	glyQ
M40	hscC
M40	lpxD
M40	ompC
M40	pta
M40	ptsP
M40	rho
M40	rplX
M40	sohB
M41	aidB
M41	aspA
M41	cbpA
M41	clpP
M41	clpX
M41	dapB
M41	dnaK
M41	fabA
M41	fbaA
M41	fbaB
M41	gadA
M41	gadB
M41	gatZ
M41	gloA
M41	grpE
M41	helD
M41	hflB
M41	hscA
M41	infB
M41	iscS
M41	iscU
M41	katE
M41	metK
M41	ndk
M41	panC
M41	phoB
M41	phoR
M41	phoU
M41	pstA
M41	pstB
M41	pstC
M41	pstS
M41	purC
M41	qor
M41	rimI
M41	rpe
M41	rph
M41	rplD
M41	rplM
M41	rplS
M41	rpmC
M41	rpmG
M41	rpsE
M41	serC
M41	sixA
M41	sspB
M41	tpiA
M41	trxA
M41	trxC
M41	tyrS
M41	xni
M41	ybaS
M41	ybaX
M41	ybdQ
M41	ybgI
M41	ybiB
M41	yccD
M41	yceA
M41	ydfG
M41	ydhR
M41	ydjL
M41	yegV
M41	yeiG
M41	yejL
M41	yfaY
M41	yfbR
M41	yfcD
M41	yfcL
M41	yfeU
M41	yfeX
M41	yfgB
M41	ygaD
M41	ygaG
M41	ygaM
M41	yggH
M41	yghA
M41	yhbW
M41	yhdH
M41	yidA
M41	yieN
M41	yjcC
M41	yjdC
M41	yjfQ
M41	yjgF
M41	yjgK
M41	yjjU
M41	yncB
M41	yoaB
M41	yodC
M41	yqhD
M41	yqjD
M42	cyaY
M42	dnaA
M42	dnaN
M42	dps
M42	fabI
M42	gldA
M42	hda
M42	msyB
M42	murA
M42	recF
M42	rnpA
M42	rpmH
M42	trmE
M42	wrbA
M42	yajQ
M42	ybbN
M42	yccJ
M42	ycfF
M42	yeaG
M42	yhbH
M42	yidC
M42	yieF
M42	ypeA
M42	zwf
M43	dppA
M43	dppB
M43	dppC
M43	dppD
M43	dppF
M43	mppA
M43	nikA
M43	nikB
M43	nikC
M43	nikD
M43	nikE
M43	oppA
M43	oppB
M43	oppC
M43	oppD
M43	oppF
M43	phnK
M43	phnL
M43	sapA
M43	sapB
M43	sapC
M43	sapD
M43	sapF
M43	yddO
M43	yddP
M43	yddQ
M43	yddR
M43	yddS
M43	yejB
M43	yejE
M43	yejF
M43	ygiS
M43	yliA
M43	yliB
M43	yliC
M43	yliD
M44	ebgA
M44	ebgC
M44	ebgR
M44	lacZ
M45	emrA
M45	emrB
M46	cspB
M46	eno
M46	pgi
M46	pgk
M46	pyrG
M47	entA
M47	entB
M47	entC
M47	entE
M47	entF
M48	eutB
M48	eutC
M49	adhE
M49	exbB
M49	exbD
M49	lepB
M49	pflB
M49	pykF
M49	tolQ
M49	ybgC
M50	caiA
M50	cysB
M50	fadA
M50	fadB
M50	fadE
M50	paaF
M50	paaG
M50	paaH
M50	ydiO
M50	yfcX
M51	fdoG
M51	fdoH
M51	fdoI
M52	fecA
M52	fecB
M52	fecI
M52	fecR
M53	entD
M53	fepA
M53	fes
M54	fecC
M54	fecD
M54	fepB
M54	fepC
M54	fepD
M54	fepG
M54	ybdA
M55	fhuA
M55	fhuB
M55	fhuC
M55	fhuD
M55	fhuE
M56	fimA
M56	fimC
M56	fimE
M56	fimI
M57	fimD
M57	fimF
M58	fimG
M58	fimH
M59	flgA
M59	flgB
M59	flgC
M59	flgD
M59	flgE
M59	flgF
M59	flgG
M59	flgH
M59	flgI
M59	flgJ
M59	flgK
M59	flgL
M59	flgN
M60	fhiA
M60	flhA
M60	flhB
M60	flhE
M60	fliA
M60	fliC
M60	fliD
M60	fliE
M60	fliF
M60	fliG
M60	fliH
M60	fliI
M60	fliJ
M60	fliK
M60	fliL
M60	fliM
M60	fliN
M60	fliO
M60	fliP
M60	fliQ
M60	fliR
M60	fliS
M60	fliT
M60	fliZ
M61	ampC
M61	frdA
M61	frdB
M61	frdC
M61	frdD
M61	ydcZ
M62	fruB
M62	mtlA
M63	fruA
M63	fruK
M63	frvB
M63	frwB
M63	frwC
M63	pfkB
M64	ftsE
M64	ftsX
M64	ftsY
M64	murB
M65	ftsA
M65	ftsB
M65	ftsI
M65	ftsK
M65	ftsL
M65	ftsN
M65	ftsQ
M65	ftsW
M65	lpxC
M65	mraY
M65	murD
M65	murE
M65	murF
M65	yabB
M65	ycgG
M66	gatA
M66	gatB
M66	gatC
M66	gatD
M67	gcvH
M67	gcvP
M67	gcvT
M68	glpA
M68	glpB
M68	glpD
M68	glpR
M68	glpT
M69	glpC
M69	yibA
M69	yjgD
M70	citB
M70	fruR
M70	gltB
M70	gltD
M70	gltF
M70	rfaD
M70	yeiT
M71	argT
M71	artI
M71	artJ
M71	artM
M71	artP
M71	artQ
M71	fliY
M71	glnH
M71	glnP
M71	glnQ
M71	gltI
M71	gltJ
M71	gltK
M71	gltL
M71	hisJ
M71	hisM
M71	hisP
M71	hisQ
M71	phnC
M71	ubiX
M71	yecC
M71	yecS
M71	yhdX
M71	yhdY
M71	yhdZ
M72	gspD
M72	gspE
M72	gspF
M72	hofB
M72	yggR
M73	glyS
M73	gyrA
M73	sbmC
M73	yacG
M74	gyrB
M74	mioC
M74	prfC
M75	hcaB
M75	hcaC
M76	hipA
M76	mltD
M76	rplN
M76	tehB
M77	hipB
M77	nanE
M78	hisA
M78	hisB
M78	hisC
M78	hisD
M78	hisF
M78	hisG
M78	hisH
M78	hisI
M79	holB
M79	holC
M79	holD
M79	holE
M79	recQ
M79	ssb
M79	valS
M80	gloB
M80	hsdM
M80	nfi
M80	ubiD
M81	hslU
M81	metE
M82	hslV
M82	yihI
M83	cspC
M83	cspE
M83	fis
M83	galR
M83	glnB
M83	himD
M83	hns
M83	hupA
M83	iscR
M83	malP
M83	malQ
M83	polA
M83	rluC
M83	yfbU
M84	hupB
M84	nei
M84	rdgC
M84	yccW
M85	hyaB
M85	hyaE
M85	hybG
M85	hybO
M85	lolB
M85	ygfK
M86	hybC
M86	hybD
M87	hycA
M87	hycB
M88	hypB
M88	hypC
M88	prpD
M88	slyD
M88	yfeA
M89	gcl
M89	ilvA
M89	ilvB
M90	ilvE
M90	ilvM
M91	edd
M91	ilvD
M91	ilvI
M91	poxB
M91	yagF
M91	yjhG
M92	ilvN
M92	uhpA
M93	apaH
M93	imp
M93	pdxA
M93	surA
M94	ccmB
M94	ispH
M95	kdpA
M95	kdpB
M95	kdpC
M95	kdpD
M95	kdpE
M96	icdA
M96	ilvC
M96	ilvH
M96	leuA
M96	leuB
M96	leuC
M96	leuD
M96	ybhJ
M96	yeaU
M97	livF
M97	livG
M97	livH
M97	livJ
M97	livK
M97	livM
M97	yhbG
M98	macA
M98	macB
M98	ycfU
M98	ycfW
M99	lamB
M99	malE
M99	malF
M99	malG
M99	malK
M99	malM
M99	ugpE
M99	xylE
M99	ycjO
M99	ycjP
M100	aes
M100	malT
M101	mcrB
M101	mcrC
M101	ybeX
M102	metI
M102	metN
M102	metQ
M102	nlpA
M103	galS
M103	mglA
M103	mglB
M103	mglC
M104	moaA
M104	moaB
M104	moaC
M104	moaD
M104	moaE
M104	mobB
M104	moeB
M105	modA
M105	modB
M105	modC
M105	modE
M106	clpB
M106	ftsZ
M106	gatY
M106	ibpA
M106	ibpB
M106	lexA
M106	mrdB
M106	mreB
M106	mreC
M106	mreD
M106	ydiH
M107	mukB
M107	mukE
M107	mukF
M107	smtA
M108	dinJ
M108	mutH
M108	thyA
M109	amiB
M109	hflC
M109	hflK
M109	hflX
M109	miaA
M109	mutL
M109	mutS
M109	vsr
M110	napA
M110	napB
M110	napC
M110	napD
M110	napF
M110	napG
M110	napH
M111	mobA
M111	moeA
M111	mogA
M111	narG
M111	narH
M111	narI
M111	narJ
M111	narK
M111	narL
M111	narV
M111	narW
M111	narX
M111	narY
M111	narZ
M111	pepN
M111	ycbZ
M112	cysG
M112	nirB
M112	nirC
M112	nirD
M113	nrdA
M113	nrdB
M113	nrdE
M113	nrdF
M113	ubiG
M113	yeeN
M113	yrdA
M114	nrdD
M114	nrdG
M115	nrfA
M115	nrfG
M115	yjaG
M116	hycE
M116	hycF
M116	hycG
M116	hyfB
M116	hyfD
M116	hyfF
M116	hyfG
M116	hyfI
M116	nuoB
M116	nuoC
M116	nuoE
M116	nuoF
M116	nuoG
M116	nuoH
M116	nuoI
M116	nuoL
M116	nuoM
M116	nuoN
M117	asnS
M117	aspC
M117	ompF
M118	acpP
M118	fabF
M118	pabC
M118	tmk
M119	parC
M119	plsC
M119	seqA
M119	smpB
M119	sufI
M120	fimB
M120	parE
M121	argS
M121	erfK
M121	himA
M121	infC
M121	pheM
M121	pheS
M121	pheT
M121	rplT
M121	thrS
M121	yjcQ
M122	phnD
M122	phnE
M123	hemY
M123	phnG
M123	phnH
M123	phnI
M123	phnJ
M123	phnM
M124	pntA
M124	pntB
M125	potA
M125	potB
M125	potC
M125	potD
M125	potF
M125	potH
M125	potI
M125	ydcU
M126	gppA
M126	ppk
M126	ppx
M127	ddl
M127	gpt
M127	pepD
M127	pepT
M127	proA
M127	proB
M127	thrC
M128	proV
M128	proW
M128	proX
M128	yrbF
M129	malX
M129	malY
M129	mlc
M129	nagE
M129	ptsG
M130	pyrI
M130	yibO
M131	alsA
M131	alsB
M131	alsC
M131	rbsA
M131	rbsB
M131	rbsC
M131	rbsD
M131	rbsK
M131	rbsR
M131	ydeY
M131	ygfB
M131	yjfF
M131	yphD
M131	ytfQ
M131	ytfT
M132	rcsB
M132	rcsC
M132	yojN
M133	argA
M133	ptr
M133	recB
M133	recC
M133	recD
M134	pdxJ
M134	recO
M135	htpG
M135	recR
M135	ybaB
M136	relB
M136	relE
M136	rep
M137	gmd
M137	rfbA
M137	rfbB
M137	rfbC
M137	rfbD
M138	rlpA
M138	rlpB
M139	btuB
M139	glmM
M139	hrpB
M139	hscB
M139	ispA
M139	kdsA
M139	kdsB
M139	lolA
M139	lpxA
M139	mraW
M139	murI
M139	prfB
M139	pth
M139	pyrH
M139	rplA
M139	rplB
M139	rplC
M139	rplF
M139	rplJ
M139	rplK
M139	rplL
M139	rplW
M139	rpmB
M139	rpsB
M139	rpsR
M139	trmA
M139	yadB
M139	ybaK
M139	ybjX
M139	ydcP
M139	ygjD
M139	yjeE
M139	yjeQ
M139	yjiN
M140	ada
M140	aspS
M140	bglG
M140	cedA
M140	crp
M140	dacA
M140	dbpA
M140	deaD
M140	fnr
M140	ftn
M140	gapA
M140	greB
M140	hepA
M140	hfq
M140	htrC
M140	infA
M140	kdgR
M140	melR
M140	nusA
M140	pcnB
M140	pnp
M140	pssA
M140	purD
M140	rcsA
M140	rhaR
M140	rhaS
M140	rhlB
M140	rne
M140	rng
M140	rnr
M140	rplE
M140	rplI
M140	rplO
M140	rplP
M140	rplQ
M140	rplU
M140	rplV
M140	rpoA
M140	rpoB
M140	rpoC
M140	rpoD
M140	rpoH
M140	rpoZ
M140	rpsA
M140	rpsC
M140	rpsI
M140	rpsK
M140	rpsL
M140	rpsM
M140	rpsN
M140	rpsO
M140	rpsP
M140	rpsS
M140	rpsT
M140	rpsU
M140	rsd
M140	soxS
M140	srmB
M140	topA
M140	usg
M140	yacL
M140	yadG
M140	ybcJ
M140	ycbY
M140	yciL
M140	yeeX
M140	ygcP
M140	yifE
M141	nadB
M141	rpoE
M141	rseA
M141	rseB
M142	fhlA
M142	pspF
M142	ptsN
M142	rpoN
M142	ygaA
M143	nlpD
M143	rpoS
M143	surE
M144	priB
M144	rpsF
M145	cspA
M145	hslR
M145	ispF
M145	lepA
M145	pioO
M145	rplR
M145	rpsD
M145	rpsH
M145	rpsJ
M145	rpsQ
M145	rsuA
M145	ybaZ
M145	yfdH
M145	yhbY
M146	priA
M146	recG
M146	ruvA
M146	sms
M147	sbcC
M147	sbcD
M148	minD
M148	murC
M148	murG
M148	mutT
M148	nusG
M148	prlA
M148	secA
M148	secE
M148	secG
M148	yacA
M148	yjiA
M148	yjjK
M149	lon
M149	ppa
M149	secB
M150	queA
M150	secD
M150	secF
M150	tgt
M150	yajC
M151	srlA
M151	srlB
M151	srlD
M152	ssuA
M152	ssuB
M152	ssuC
M152	ssuD
M153	gltA
M153	lipA
M153	mdh
M153	sdhA
M153	sdhB
M153	sdhC
M153	sdhD
M153	sucA
M153	sucB
M153	sucC
M153	sucD
M153	yedO
M154	sufA
M154	sufB
M154	sufC
M154	sufD
M154	sufE
M154	sufS
M155	tauA
M155	tauB
M155	tauC
M155	ybiC
M156	tbpA
M156	thiP
M157	hemE
M157	thiC
M157	thiE
M157	thiF
M157	thiG
M157	thiH
M158	ompA
M158	pal
M158	phoE
M158	ruvC
M158	tolA
M158	tolB
M158	tolR
M158	ybgF
M159	lpp
M159	tonB
M160	torA
M160	torD
M160	ynfI
M161	torC
M161	torS
M162	treB
M162	treC
M162	treR
M163	argC
M163	asnB
M163	fic
M163	menF
M163	pabA
M163	pabB
M163	trpA
M163	trpB
M163	trpC
M163	trpD
M163	trpE
M163	trpL
M164	fumA
M164	ttdA
M164	ttdB
M165	fdhE
M165	fdnG
M165	fdnH
M165	tuf
M166	ugpA
M166	ugpB
M166	ugpC
M167	ptxA
M167	sgcA
M167	ulaA
M168	umuC
M168	umuD
M169	mfd
M169	uvrA
M170	pgsA
M170	uvrC
M170	uvrY
M170	yecF
M171	corA
M171	uvrD
M172	wza
M172	wzc
M173	xdhA
M173	xdhB
M173	xdhC
M173	xdhD
M173	yagR
M173	yagT
M173	ygfM
M174	dapF
M174	recJ
M174	xerC
M174	xerD
M175	guaA
M175	guaB
M175	recN
M175	xseA
M176	xylF
M176	xylG
M176	xylH
M177	mtlD
M177	tesA
M177	ybbP
M178	tnaA
M178	ybhF
M178	ybhR
M178	ybhS
M178	yhhJ
M179	yehW
M179	yehZ
M180	yheN
M180	yhhX
M181	yiaN
M181	yiaO
M182	xseB
M182	yjdJ
M183	yjgP
M183	yjgQ
M184	cusB
M184	cusC
M184	ylcC
M185	yrbA
M185	yrbK
M186	yebC
M186	znuA
M186	znuB
M186	znuC
