# Supplementary material for: Identification of protein complexes and functional modules in E. coli PPI networks
Source: BMC Microbiol. 2020 Aug 6;20:243. doi: 10.1186/s12866-020-01904-6 (PMC7409450; doi:10.1186/s12866-020-01904-6)
Supplement: Supplementary file 2 — Additional file 2. S2-novel complexes and functional modules [file 12866_2020_1904_MOESM2_ESM.xlsx]

## Sheet: Hu_novel_complexes
Module_ID	Gene_symbol
M1	aceE
M1	aceF
M1	cyoD
M1	dnaT
M1	fdnG
M1	hsdM
M1	hsdR
M1	hsdS
M1	hypA
M1	pabC
M1	ppk
M1	recB
M1	recC
M1	recD
M1	recO
M1	rpiB
M1	tatA
M1	tatB
M1	tatC
M1	uvrA
M1	uvrB
M1	uvrD
M1	ybhF
M1	ybhR
M1	ybhS
M1	yheN
M1	znuA
M1	znuB
M1	znuC
M1	aldB
M1	alkA
M1	cspB
M1	dcm
M1	dnaC
M1	folC
M1	gidB
M1	gloA
M1	hrpA
M1	hycI
M1	hypF
M1	iclR
M1	intA
M1	intS
M1	ligA
M1	lpxC
M1	mfd
M1	nadC
M1	nth
M1	pbpG
M1	pinR
M1	ppx
M1	recQ
M1	rep
M1	rimJ
M1	selB
M1	topB
M1	yadB
M1	yafM
M1	ybbK
M1	ybfF
M1	ybhK
M1	ycbB
M1	yccK
M1	ycgF
M1	yciU
M1	ydaM
M1	yeaO
M1	yebV
M1	yfaY
M1	ygiF
M1	ygiT
M1	yhbU
M1	yhcO
M1	yhhX
M1	yhiN
M1	yibL
M1	yjeF
M1	yjgD
M1	yjhP
M1	yjiE
M1	yncE
M1	ynfB
M1	yoaA
M1	ypdD
M1	yraN
M1	acpP
M1	alr
M1	argA
M1	aroP
M1	coaD
M1	corA
M1	dam
M1	gloB
M1	gor
M1	gppA
M1	lpdA
M1	lysS
M1	nfi
M1	nfo
M1	nlpI
M1	ogt
M1	pdhR
M1	pdxJ
M1	pepA
M1	ppiD
M1	ptr
M1	renD
M1	rimI
M1	rluC
M1	sirA
M1	tgt
M1	treA
M1	ubiD
M1	udhA
M1	wcaE
M1	yafV
M1	ybbF
M1	ybdF
M1	ybdR
M1	ybeZ
M1	ybiW
M1	ycaK
M1	yccJ
M1	ycdY
M1	ycfX
M1	yciT
M1	yciW
M1	ydhX
M1	ydiA
M1	ydiI
M1	ydjI
M1	ydjL
M1	yebR
M1	yedP
M1	yeeZ
M1	yejK
M1	yffL
M1	yffS
M1	yfgC
M1	yfgK
M1	ygdP
M1	ygfK
M1	ygfT
M1	ygfU
M1	ygjD
M1	yhdA
M1	yhdG
M1	yheT
M1	yhhJ
M1	yhhW
M1	yidH
M1	yihQ
M1	yjhT
M1	yjiM
M1	yjjX
M1	ykgC
M1	ynjB
M1	yodD
M1	yohI
M1	ypfH
M1	yqhD
M1	yqjI
M1	zraS
M2	bolA
M2	clpA
M2	clpP
M2	clpX
M2	dhaM
M2	dnaJ
M2	dnaK
M2	eno
M2	fdhF
M2	fdnH
M2	ftsE
M2	ftsX
M2	gatY
M2	gatZ
M2	gltB
M2	gltD
M2	grpE
M2	gyrA
M2	gyrB
M2	hslU
M2	hslV
M2	hyaA
M2	hyaB
M2	hybC
M2	hybO
M2	hypB
M2	hypC
M2	hypD
M2	malK
M2	malT
M2	metN
M2	mreB
M2	mreC
M2	mreD
M2	mukB
M2	nrdA
M2	nrdB
M2	nrdE
M2	nrdF
M2	parC
M2	parE
M2	pheT
M2	pstA
M2	pstB
M2	pstC
M2	pstS
M2	ruvB
M2	secA
M2	secG
M2	xerC
M2	xerD
M2	add
M2	aes
M2	aidB
M2	aspA
M2	cbpA
M2	citB
M2	clpB
M2	clpS
M2	fabF
M2	fbaA
M2	fdhD
M2	fdhE
M2	ftsZ
M2	gadB
M2	gloA
M2	glyQ
M2	glyS
M2	helD
M2	hscC
M2	hybG
M2	hypE
M2	iscU
M2	katE
M2	lexA
M2	lon
M2	lpxD
M2	malY
M2	metE
M2	metK
M2	murB
M2	murC
M2	murG
M2	mutT
M2	nadE
M2	ompC
M2	pgk
M2	pta
M2	purC
M2	qor
M2	recJ
M2	rfaD
M2	ribD
M2	rpe
M2	rpsB
M2	sbmC
M2	seqA
M2	serC
M2	slyD
M2	sspB
M2	sufI
M2	tnaA
M2	tpiA
M2	trxA
M2	yceA
M2	ydhD
M2	ydhR
M2	yfaY
M2	yfcL
M2	yfeA
M2	yfgB
M2	yggH
M2	yieN
M2	yjcQ
M2	yjjU
M2	aat
M2	ampG
M2	bisC
M2	dapB
M2	dapF
M2	dxs
M2	fabA
M2	fbaB
M2	ffh
M2	fldA
M2	ftsY
M2	fusA
M2	gadA
M2	gltF
M2	groEL
M2	hflB
M2	himA
M2	hscA
M2	hyaE
M2	hybD
M2	ibpA
M2	ibpB
M2	infB
M2	infC
M2	iscS
M2	lolB
M2	minD
M2	mioC
M2	mogA
M2	mrdB
M2	ndk
M2	panC
M2	pepD
M2	pgi
M2	phoB
M2	phoR
M2	phoU
M2	plsC
M2	prfC
M2	prpD
M2	ptsP
M2	pyrG
M2	rho
M2	rph
M2	rpmC
M2	rpmG
M2	rrmJ
M2	sixA
M2	smpB
M2	sohB
M2	spoT
M2	trxC
M2	tuf
M2	tyrS
M2	ubiG
M2	xni
M2	yacA
M2	yacG
M2	ybaS
M2	ybaX
M2	ybdQ
M2	ybgI
M2	ybiB
M2	ybiC
M2	yccD
M2	ydfG
M2	ydiH
M2	ydjL
M2	yeeN
M2	yegV
M2	yeiG
M2	yeiT
M2	yejL
M2	yfbR
M2	yfcD
M2	yfeU
M2	yfeX
M2	ygaD
M2	ygaG
M2	ygaM
M2	yghA
M2	yhbW
M2	yhdH
M2	yidA
M2	yihI
M2	yjcC
M2	yjdC
M2	yjfQ
M2	yjgF
M2	yjgK
M2	yjiA
M2	yjjK
M2	yleA
M2	yncB
M2	yoaB
M2	yodC
M2	yqhD
M2	yqjD
M2	yrdA
M3	btuB
M3	ccmB
M3	rplL
M3	helD
M3	hrpB
M3	htpG
M3	ispH
M3	kdsB
M3	murI
M3	prfB
M3	prsA
M3	trmA
M3	yadB
M3	ybaK
M3	ybjX
M3	ydcP
M3	glmM
M3	hscB
M3	ispA
M3	kdsA
M3	lolA
M3	lpxA
M3	mraW
M3	murA
M3	pth
M3	pyrH
M3	rplN
M3	tmk
M3	ybaX
M3	ygjD
M3	yjeE
M3	yjeQ
M3	yjiN
M4	ahpC
M4	ahpF
M4	aphA
M4	dnaB
M4	dnaG
M4	fecI
M4	fecR
M4	hupA
M4	hupB
M4	pnp
M4	priB
M4	rcsA
M4	rcsB
M4	rhlB
M4	rne
M4	rplJ
M4	rpoA
M4	rpoB
M4	rpoC
M4	rpoD
M4	rpoH
M4	rpoN
M4	rpoS
M4	rpsJ
M4	secE
M4	secG
M4	umuC
M4	umuD
M4	uvrC
M4	yadG
M4	ada
M4	aspS
M4	bglG
M4	cca
M4	cedA
M4	crp
M4	cspD
M4	dnaA
M4	fhlA
M4	fis
M4	ftn
M4	hepA
M4	hns
M4	hslR
M4	malP
M4	melR
M4	nei
M4	nusA
M4	nusG
M4	polA
M4	pspF
M4	pssA
M4	recA
M4	rhaR
M4	rhaS
M4	rnr
M4	rplA
M4	rplB
M4	rplF
M4	rplO
M4	rplR
M4	rpsD
M4	rpsF
M4	rpsG
M4	rpsH
M4	rpsI
M4	rpsS
M4	rsd
M4	rsuA
M4	seqA
M4	soxS
M4	srmB
M4	topA
M4	tus
M4	tyrB
M4	ycbY
M4	ygcP
M4	ygdH
M4	yifE
M4	cspA
M4	cspC
M4	cspE
M4	cysB
M4	dacA
M4	dbpA
M4	deaD
M4	dsbG
M4	ffh
M4	fnr
M4	galR
M4	gapA
M4	glnB
M4	greA
M4	greB
M4	hemE
M4	hfq
M4	himA
M4	himD
M4	htrC
M4	infA
M4	iscR
M4	ispF
M4	kdgR
M4	lepA
M4	malQ
M4	nlpD
M4	pcnB
M4	pgsA
M4	pioO
M4	prfC
M4	prlA
M4	ptsN
M4	purD
M4	rcsC
M4	rdgC
M4	rimI
M4	rng
M4	rplC
M4	rplD
M4	rplE
M4	rplI
M4	rplK
M4	rplM
M4	rplP
M4	rplQ
M4	rplS
M4	rplT
M4	rplU
M4	rplV
M4	rplW
M4	rplX
M4	rpmB
M4	rpoZ
M4	rpsA
M4	rpsC
M4	rpsE
M4	rpsK
M4	rpsL
M4	rpsM
M4	rpsN
M4	rpsO
M4	rpsP
M4	rpsQ
M4	rpsR
M4	rpsT
M4	rpsU
M4	surE
M4	usg
M4	ushA
M4	uvrY
M4	yacL
M4	ybaZ
M4	ybcJ
M4	yccW
M4	yciL
M4	yecF
M4	yeeX
M4	yfbU
M4	yfdH
M4	yfiF
M4	ygaA
M4	yhbY
M4	yjgA
M4	yojN
M5	dnaN
M5	recF
M5	rlpB
M5	xseB
M5	yidC
M5	dps
M5	hda
M5	rlpA
M5	trmE
M5	trxA
M5	yajQ
M5	ybbN
M5	ydhR
M5	yhbH
M5	zwf
M5	cyaY
M5	fabI
M5	gldA
M5	msyB
M5	murA
M5	ndk
M5	rnpA
M5	rpmH
M5	wrbA
M5	ybaS
M5	yccJ
M5	ycfF
M5	yeaG
M5	yghA
M5	yieF
M5	yjdC
M5	yjdJ
M5	yjgF
M5	yoaB
M5	ypeA
M9	dppA
M9	dppB
M9	dppC
M9	dppD
M9	dppF
M9	mppA
M9	nikA
M9	nikB
M9	nikC
M9	nikD
M9	nikE
M9	oppA
M9	oppB
M9	oppC
M9	oppD
M9	oppF
M9	phnK
M9	phnL
M9	sapA
M9	sapB
M9	sapC
M9	sapD
M9	sapF
M9	yejB
M9	yejE
M9	yejF
M9	yddO
M9	yddP
M9	yddQ
M9	yddR
M9	yddS
M9	ygiS
M9	yliA
M9	yliB
M9	yliC
M9	yliD
M11	narG
M11	narH
M11	narI
M11	narV
M11	narY
M11	narZ
M11	mobA
M11	mobB
M11	moeA
M11	narJ
M11	narL
M11	narW
M11	pepN
M11	narK
M11	narX
M11	ycbZ
M14	priA
M14	recR
M14	ruvA
M14	xseA
M14	guaA
M14	recG
M14	guaB
M14	recN
M14	sms
M14	ybaB
M25	accD
M25	folC
M25	truA
M25	cvpA
M25	dedA
M25	dedD
M25	ppiC
M25	purF
M27	ilvB
M27	ilvI
M27	ilvN
M27	ilvD
M27	poxB
M27	uhpA
M27	edd
M27	gcl
M27	ilvA
M27	yagF
M27	yjhG
M31	pabA
M31	pabB
M31	trpA
M31	trpB
M31	trpD
M31	trpE
M31	asnB
M31	fic
M31	argC
M31	entC
M31	menF
M31	trpC
M31	trpL
M32	crr
M32	cysK
M32	glpK
M32	lacY
M32	ptsH
M32	cysZ
M32	ptsA
M32	ptsI
M32	yafA
M36	pheS
M36	erfK
M36	thrS
M36	argS
M36	pheM
M51	malX
M51	ptsG
M51	mlc
M51	nagE
M56	cysE
M56	secB
M56	cysS
M56	gpsA
M56	ppa
M64	imp
M64	apaH
M64	pdxA
M64	surA
M68	rpoE
M68	rseA
M68	nadB
M68	rseB
M77	fimA
M77	fimC
M77	fimE
M77	fimI
M93	cusC
M93	ylcC
M95	hcaC
M95	hcaB
M96	hycB
M96	hycA
M97	ilvM
M97	ilvE
M99	nrfA
M99	nrfG
M103	srlB
M103	srlD
M105	treB
M105	treR
M108	ybbP
M108	mtlD
M109	yehW
M109	yehZ
M112	abgT
M112	abgB
M113	atoC
M113	atoD
M114	fumA
M114	ttdA
M115	srlA
M115	srlB
M116	tesA
M116	ybbP
M117	treC
M117	treB
M118	yjaG
M118	nrfA
M119	ylcC
M119	cusB
M120	yrbA
M120	yrbK

## Sheet: Cong_novel_complexes
Module_ID	Gene_symbol
M1	blc
M1	carA
M1	carB
M1	exbB
M1	ihfB
M1	infC
M1	pnp
M1	recA
M1	rfaH
M1	rlmE
M1	rnpA
M1	rplN
M1	rplP
M1	rplQ
M1	rpsC
M1	rpsD
M1	rpsF
M1	rpsG
M1	rpsI
M1	rpsJ
M1	tpiA
M1	yhbY
M2	aceE
M2	exbB
M2	groL
M2	groS
M2	hemD
M2	prs
M2	rapZ
M2	rlmN
M2	ruvC
M2	stpA
M2	tig
M2	uspG
M2	yhbW
M3	greA
M3	greB
M3	lnt
M3	marA
M3	rplB
M3	rplO
M3	rpoA
M3	rpoC
M3	ssb
M3	tsaD
M8	apaH
M8	ffh
M8	hscB
M8	rplA
M8	rplJ
M8	rplK
M8	rplP
M9	mfd
M9	nusA
M9	pyrG
M9	rpoB
M9	rpsE
M9	rpsU
M9	uvrA
M10	hflC
M10	holC
M10	rlmJ
M10	rplV
M10	rpmC
M10	rpsN
M10	sbcB
M11	cspE
M11	dnaN
M11	dnaX
M11	fldA
M11	holB
M11	hpf
M11	phnP
M11	yajQ
M12	dnaE
M12	dnaQ
M12	exoX
M12	rplA
M12	rplS
M12	rpmG
M12	rpsB
M12	ssb
M12	trmD
M13	coaE
M13	hisS
M13	ppa
M13	secB
M13	surA
M13	tolQ
M13	yibN
M14	dnaK
M14	grpE
M14	hscA
M14	hscC
M14	hslU
M14	hslV
M14	htpG
M14	pdxJ
M14	pepP
M14	ybaB
M14	yegD
M21	acpP
M21	envC
M21	ftsA
M21	ftsX
M21	recF
M21	recR
M21	rplE
M24	rplW
M24	rpmB
M24	secE
M24	serS
M25	adk
M25	efp
M25	exbD
M25	rlmN
M25	ruvC
M25	ycgN
M33	bamD
M33	bamE
M33	fur
M33	mraY
M33	nagZ
M33	surA
M35	crr
M35	dmsA
M35	dps
M35	malF
M36	bamA
M36	cpoB
M36	deoA
M36	ftsA
M36	hflK
M39	cnoX
M39	lptB
M39	lptF
M39	lptG
M39	ppnN
M43	ftsE
M43	rplV
M43	rpsG
M43	tufA
M44	apaH
M44	atl
M44	fabA
M44	hupA
M44	yfbR
M46	nusA
M46	nusB
M46	slt
M46	xerD
M47	bolA
M47	csrA
M47	fis
M47	hupB
M47	kdsB
M47	rmf
M50	holA
M50	rplV
M50	rpmG
M50	ybeY
M50	yfhL
M53	grxD
M53	ibaG
M53	nuoE
M53	rpsD
M58	recA
M58	rplD
M58	rpoD
M58	uvrC
M59	dnaB
M59	dnaX
M59	radA
M59	rplO
M96	ilvA
M96	miaB
M96	mreB
M96	rne
M100	agaV
M100	fabH
M100	ptsG
M100	rplY
M114	fecI
M114	ypdC
M115	fimA
M115	yfcP
M116	fdoI
M116	hybA
M117	tatA
M117	truD
M120	proV
M120	yggR
M129	allB
M129	pyrB
M131	xerC
M131	ypeB
M134	frvA
M134	ptsA
M136	cysE
M136	yibQ
M142	sucC
M142	upp
M145	lptA
M145	lptC
M147	napA
M147	napB
M151	alsB
M151	alsC
M158	ccmD
M158	nrfF
M165	thiL
M165	trpE
M166	trpE
M166	trpGD
M167	hslV
M167	rplC
M168	hslV
M168	lon
M172	mnmG
M172	ycfH
M173	agaD
M173	agaW
M174	relE
M174	yafN
M177	degP
M177	ompF
M186	hofN
M186	rpoE
M187	tatE
M187	yqfB
M188	gmhB
M188	manX
M189	cysI
M189	glpK
M190	lptA
M190	lptE
M191	dnaG
M191	yebC
M192	dsbE
M192	tatB
M193	ccmF
M193	dsbE
M194	ynjB
M194	ynjD
M195	ilvN
M195	pyrC
M196	cysC
M196	cysN
M197	holD
M197	yheV
M198	cmtB
M198	ptsH
M199	cmtB
M199	mtgA
M200	phoA
M200	torZ
M201	msrA
M201	nirD
M202	pabC
M202	ytfK
M203	rpoE
M203	rseA

## Sheet: Hu_novel_functional_modules
Module_ID	Gene_symbol
M1	aceE
M1	aceF
M1	cyoD
M1	dnaT
M1	fdnG
M1	hsdM
M1	hsdR
M1	hsdS
M1	hypA
M1	pabC
M1	ppk
M1	recB
M1	recC
M1	recD
M1	recO
M1	rpiB
M1	tatA
M1	tatB
M1	tatC
M1	uvrA
M1	uvrB
M1	uvrD
M1	ybhF
M1	ybhR
M1	ybhS
M1	yheN
M1	znuA
M1	znuB
M1	znuC
M1	aldB
M1	alkA
M1	cspB
M1	dcm
M1	dnaC
M1	folC
M1	gidB
M1	gloA
M1	hrpA
M1	hycI
M1	hypF
M1	iclR
M1	intA
M1	intS
M1	ligA
M1	lpxC
M1	mfd
M1	nadC
M1	nth
M1	pbpG
M1	pinR
M1	ppx
M1	recQ
M1	rep
M1	rimJ
M1	selB
M1	topB
M1	yadB
M1	yafM
M1	ybbK
M1	ybfF
M1	ybhK
M1	ycbB
M1	yccK
M1	ycgF
M1	yciU
M1	ydaM
M1	yeaO
M1	yebV
M1	yfaY
M1	ygiF
M1	ygiT
M1	yhbU
M1	yhcO
M1	yhhX
M1	yhiN
M1	yibL
M1	yjeF
M1	yjgD
M1	yjhP
M1	yjiE
M1	yncE
M1	ynfB
M1	yoaA
M1	ypdD
M1	yraN
M1	acpP
M1	alr
M1	argA
M1	aroP
M1	coaD
M1	corA
M1	dam
M1	gloB
M1	gor
M1	gppA
M1	lpdA
M1	lysS
M1	nfi
M1	nfo
M1	nlpI
M1	ogt
M1	pdhR
M1	pdxJ
M1	pepA
M1	ppiD
M1	ptr
M1	renD
M1	rimI
M1	rluC
M1	sirA
M1	tgt
M1	treA
M1	ubiD
M1	udhA
M1	wcaE
M1	yafV
M1	ybbF
M1	ybdF
M1	ybdR
M1	ybeZ
M1	ybiW
M1	ycaK
M1	yccJ
M1	ycdY
M1	ycfX
M1	yciT
M1	yciW
M1	ydhX
M1	ydiA
M1	ydiI
M1	ydjI
M1	ydjL
M1	yebR
M1	yedP
M1	yeeZ
M1	yejK
M1	yffL
M1	yffS
M1	yfgC
M1	yfgK
M1	ygdP
M1	ygfK
M1	ygfT
M1	ygfU
M1	ygjD
M1	yhdA
M1	yhdG
M1	yheT
M1	yhhJ
M1	yhhW
M1	yidH
M1	yihQ
M1	yjhT
M1	yjiM
M1	yjjX
M1	ykgC
M1	ynjB
M1	yodD
M1	yohI
M1	ypfH
M1	yqhD
M1	yqjI
M1	zraS
M15	mcrB
M15	mcrC
M15	ompF
M15	tolA
M15	tolB
M15	tolR
M15	ybgF
M15	lpp
M15	phoE
M15	asnS
M15	aspC
M15	ybeX
M15	yebC
M16	dinJ
M16	hflC
M16	hflK
M16	mutH
M16	mutL
M16	mutS
M16	hflX
M16	vsr
M16	amiB
M16	miaA
M16	thyA
M64	imp
M64	apaH
M64	pdxA
M64	surA
M90	chpA
M90	chpR
M93	cusC
M93	ylcC
M96	hycB
M96	hycA
M99	nrfA
M99	nrfG
M100	phnE
M100	phnD
M103	srlB
M103	srlD
M105	treB
M105	treR
M108	ybbP
M108	mtlD
M109	yehW
M109	yehZ
M111	yjgP
M111	yjgQ
M112	abgT
M112	abgB
M113	atoC
M113	atoD
M116	tesA
M116	ybbP
M117	treC
M117	treB
M118	yjaG
M118	nrfA
M119	ylcC
M119	cusB
M120	yrbA
M120	yrbK

## Sheet: Cong_novel_functional_modules
Module_ID	Gene_symbol
M10	hflC
M10	holC
M10	rlmJ
M10	rplV
M10	rpmC
M10	rpsN
M10	sbcB
M44	apaH
M44	atl
M44	fabA
M44	hupA
M44	yfbR
M94	bamB
M94	bamC
M94	recO
M94	recR
M94	trmA
M117	tatA
M117	truD
M131	xerC
M131	ypeB
M136	cysE
M136	yibQ
M158	ccmD
M158	nrfF
M166	trpE
M166	trpGD
M185	ulaB
M185	ulaC
M186	hofN
M186	rpoE
M187	tatE
M187	yqfB
M192	dsbE
M192	tatB
M193	ccmF
M193	dsbE
M194	ynjB
M194	ynjD
M195	ilvN
M195	pyrC
M197	holD
M197	yheV
M202	pabC
M202	ytfK
